# Supplementary material for: Fu Loose Tea Administration Ameliorates Obesity in High-Fat Diet-Fed C57BL/6J Mice: A Comparison with Fu Brick Tea and Orlistat
Source: Foods. 2024 Jan 9;13(2):206. doi: 10.3390/foods13020206 (PMC10815023; doi:10.3390/foods13020206)
Supplement: Supplementary file 1 [file foods-13-00206-s001.zip]

Archive with 1 entries (1 files):
- foods-2782991-supplementary.pdf
